# Supplementary material for: Unraveling the In Vitro Anti-Advanced Glycation End-Product (Anti-AGE) Potential of Fermented Red Cabbage and Beetroot: Insights into Composition and Activities
Source: Foods. 2024 Jun 7;13(12):1791. doi: 10.3390/foods13121791 (PMC11203313; doi:10.3390/foods13121791)
Supplement: Supplementary file 1 [file foods-13-01791-s001.zip]

Archive with 1 entries (1 files):
- foods-3011736-supplementary.pdf
